# Supplementary material for: Environmentally Sustainable and Green Polymeric Method for Chitosan (CH) Film Synthesis Using Natural Acids and Impact of Zinc Ferrite Nanoparticles (NPs) on Water Solubility (WS) and Physical Properties
Source: Polymers (Basel). 2024 Dec 12;16(24):3466. doi: 10.3390/polym16243466 (PMC11728712; doi:10.3390/polym16243466)
Supplement: Supplementary file 1 [file polymers-16-03466-s001.zip]

Archive with 1 entries (1 files):
- polymers-3294214-supplementary.pdf
